# Supplementary material for: Intermediate insights: tracing trematodes infecting amphibians via their first intermediate snail hosts
Source: Parasit Vectors. 2025 Jul 15;18:285. doi: 10.1186/s13071-025-06920-x (PMC12265291; doi:10.1186/s13071-025-06920-x)
Supplement: Supplementary file 2 — Additional file 2. Table S2: Uncorrected p-distances of the 28S rDNA alignment for representatives of the Plagiorchioidea (1,151 nt, primer pair digl2/1500R). Table S3: Uncorrected p-distances of the ITS1-5.8S-ITS2 rDNA alignment for representatives of the Plagiorchioidea (682 nt, primer pair D1/D2). Table S4: Uncorrected p-distances of the ITS2 rDNA alignment (410 nt, primer pair 3S/ITS2). Table S5: Uncorrected p-distances of the cox1 alignment (750 nt, primer pair Dice1F/Dice14R). Table S6: Uncorrected p-distances of the cox1 alignment (341 nt, primer pair JB3/JB4.5). Table S7: Uncorrected p-distances of the nad1 alignment (456 nt, primer pair NDJ11/NDJ2a). [file 13071_2025_6920_MOESM2_ESM.xlsx]

## Sheet: Additional file 2
Additional File 2: Table S2: Uncorrected p-distances of the 28S rDNA alignment for representatives of the Plagiorchioidea (1,151 nt, primer pair digl2/1500R).
	AF151914_Leptophallus_nigrovenosus	AF151915_Telorchis_assula	AF151916_Haematoloechus_variegatus	AF151929_Opisthioglyphe_ranae	AF151931_Plagiorchis_vespertilionis	AF151932_Lecithopyge_rastellus	AF151933_Haplometra_cylindracea	AF151934_Haematoloechus_asper	AF151935_Brachycoelium_salamandrae	AF300333_Omphalometra_flexuosa	AY116872_Auridistomum_chelydrae	AY222250_Lissorchis_kritskyi	AY222276_Cephalogonimus_retusus	AY222278_Glypthelmins_quieta	AY222280_Haematoloechus_longiplexus	AY875675_Glypthelmins_facioi	EF014727_Aptorchis_megapharynx	EF014729_Aptorchis_aequalis	EU196356_Choanocotyle_hobbsi	EU196358_Choanocotyle_nematoides	EU850398_Macroderoides_texanus	HM137608_Glypthelmins_pennsylvaniensis	HM137615_Cephalogonimus_americanus	HQ665459_Renifer_aniarum	KU535686_Perezitrema_bychowskyi	LC770434_Mesocoelium_brevicaecum	LC770436_Mesocoelium_japonicum	LC823737_Renifer_kansensis	MF611697_Orientocreadium_pseudobagri	MK496882_Orientocreadium_batrachoides	MW528603_Plagiorchis_muelleri	OK572363_Dolichoperoides_macalpini	ON792562_Telorchis_corti	PV248741_Lecithopyge_sp._isolate_B2428	PV248742_Lecithopyge_sp._isolate_B2442	PV248743_Lecithopyge_sp._isolate_B2458	PV248744_Lecithopyge_sp._isolate_B2667	PV248745_Lecithopyge_sp._isolate_B2671	PV248746_Lecithopyge_sp._isolate_B2898	PV248747_Cephalogonimus_sp._isolate_R4	PV248748_Cephalogonimus_sp._isolate_R5	PV248749_Cephalogonimus_sp._isolate_R6	PV248750_Cephalogonimus_sp._isolate_E106	PV248751_Cephalogonimus_sp._isolate_E235	PV248752_Cephalogonimus_sp._isolate_E259	PV248753_Opisthioglyphe_ranae_isolate_E240	PV248754_Opisthioglyphe_ranae_isolate_E564	PV248755_Opisthioglyphe_ranae_isolate_E566	PV248756_Opisthioglyphe_ranae_isolate_E663
AF151914_Leptophallus_nigrovenosus
AF151915_Telorchis_assula	0.111901
AF151916_Haematoloechus_variegatus	0.118327	0.0868025
AF151929_Opisthioglyphe_ranae	0.0995556	0.0451327	0.0833333
AF151931_Plagiorchis_vespertilionis	0.111012	0.0804598	0.0973451	0.0743363
AF151932_Lecithopyge_rastellus	0.118117	0.0901857	0.104425	0.0884956	0.0529568
AF151933_Haplometra_cylindracea	0.112789	0.0857648	0.0982301	0.0814159	0.0485437	0.0317741
AF151934_Haematoloechus_asper	0.119323	0.089539	0.0754215	0.0745342	0.0957447	0.106383	0.101064
AF151935_Brachycoelium_salamandrae	0.101333	0.0831858	0.0859167	0.0761736	0.0795756	0.0831123	0.0839965	0.0896185
AF300333_Omphalometra_flexuosa	0.105076	0.0797872	0.089539	0.0763088	0.0486726	0.0575221	0.0477876	0.0949423	0.0780142
AY116872_Auridistomum_chelydrae	0.0968028	0.0654288	0.0814159	0.0628319	0.0768551	0.0874558	0.0812721	0.0913121	0.071618	0.0752879
AY222250_Lissorchis_kritskyi	0.164737	0.156915	0.135759	0.149823	0.14969	0.152347	0.14349	0.141208	0.14197	0.142857	0.148936
AY222276_Cephalogonimus_retusus	0.118445	0.0774077	0.0981982	0.0630063	0.0945095	0.10351	0.0990099	0.0945946	0.1	0.0936937	0.0828083	0.154054
AY222278_Glypthelmins_quieta	0.139804	0.105496	0.1189	0.108252	0.116135	0.120567	0.12234	0.113677	0.107365	0.111012	0.102837	0.175844	0.127027
AY222280_Haematoloechus_longiplexus	0.116964	0.0844444	0.0649466	0.0729537	0.0897778	0.103111	0.0986667	0.0400356	0.0862989	0.0924444	0.0808889	0.139804	0.0921409	0.107747
AY875675_Glypthelmins_facioi	0.143366	0.112589	0.122449	0.113576	0.12766	0.130319	0.132092	0.111901	0.116238	0.124334	0.110816	0.180284	0.127027	0.0230292	0.112199
EF014727_Aptorchis_megapharynx	0.098579	0.0698497	0.0814159	0.0610619	0.0742049	0.085689	0.0803887	0.0859929	0.066313	0.0797166	0.0556537	0.146277	0.0864086	0.0939716	0.0791111	0.10195
EF014729_Aptorchis_aequalis	0.0933333	0.0707965	0.0832595	0.0602303	0.0742706	0.086649	0.0822281	0.0851819	0.0681416	0.0780142	0.0548187	0.143744	0.0801802	0.0922804	0.0800712	0.0993789	0.0132626
EU196356_Choanocotyle_hobbsi	0.0977778	0.0637168	0.0779451	0.0549159	0.0689655	0.0839965	0.0795756	0.0842946	0.0619469	0.072695	0.0521662	0.142857	0.0801802	0.0931677	0.0765125	0.102041	0.0194518	0.0238938
EU196358_Choanocotyle_nematoides	0.0960854	0.064659	0.0806738	0.0558511	0.0699115	0.0858407	0.0823009	0.0852575	0.0620018	0.0754215	0.0495575	0.14476	0.0820559	0.0905861	0.0774711	0.100355	0.0221239	0.0248007	0.0088574
EU850398_Macroderoides_texanus	0.0952805	0.0753546	0.0878438	0.0647737	0.0832595	0.0894597	0.0859167	0.0977778	0.072695	0.0754885	0.0522586	0.148444	0.0911552	0.104	0.0891266	0.113778	0.0637733	0.0629433	0.0593972	0.0566873
HM137608_Glypthelmins_pennsylvaniensis	0.139804	0.10461	0.116238	0.107365	0.115248	0.119681	0.121454	0.110124	0.108252	0.112789	0.10195	0.173179	0.127928	0.00797166	0.105076	0.023915	0.0966312	0.0949423	0.094055	0.0914742	0.103111
HM137615_Cephalogonimus_americanus	0.120145	0.0755396	0.0855086	0.0683453	0.0908273	0.0998201	0.0998201	0.10171	0.10261	0.0927093	0.0809353	0.153915	0.0441441	0.120612	0.0902527	0.126913	0.0881295	0.0810081	0.0792079	0.081982	0.091073	0.117912
HQ665459_Renifer_aniarum	0.114871	0.0602837	0.0914742	0.0550133	0.0868794	0.0984043	0.0975177	0.0844444	0.0896185	0.0924444	0.0700355	0.160889	0.083935	0.110222	0.0802139	0.116444	0.0700355	0.0700976	0.068323	0.0674956	0.0782222	0.107556	0.0784491
KU535686_Perezitrema_bychowskyi	0.0989305	0.0745342	0.0870337	0.0630551	0.0797872	0.0851064	0.0815603	0.0978648	0.0754215	0.0737778	0.0505319	0.148577	0.0894309	0.100534	0.0892061	0.11032	0.0593972	0.0585626	0.0567879	0.054078	0.00886525	0.0996441	0.0929603	0.0765125
LC770434_Mesocoelium_brevicaecum	0.109333	0.0938053	0.100089	0.0761736	0.0867257	0.1	0.0964602	0.0984043	0.0637733	0.0913121	0.0716814	0.150709	0.108011	0.117908	0.0915556	0.125	0.0761062	0.0744021	0.0735164	0.072695	0.0851819	0.117908	0.109712	0.0949423	0.0843694
LC770436_Mesocoelium_japonicum	0.107556	0.0946903	0.100974	0.0779451	0.0849558	0.0982301	0.0920354	0.10195	0.0637733	0.0921986	0.0707965	0.147163	0.108011	0.115248	0.0933333	0.123227	0.0707965	0.0708592	0.0708592	0.0700355	0.08252	0.115248	0.107914	0.0958296	0.0817052	0.0114943
LC823737_Renifer_kansensis	0.114565	0.061008	0.0876882	0.0522124	0.0831123	0.0963749	0.0954907	0.0815603	0.0884956	0.0904255	0.0680813	0.159574	0.0855086	0.108156	0.0782222	0.114362	0.0680813	0.0681416	0.0663717	0.0655447	0.0744681	0.105496	0.0827338	0.00975177	0.0736469	0.0938053	0.0938053
MF611697_Orientocreadium_pseudobagri	0.0471111	0.126222	0.127337	0.1121	0.120889	0.121778	0.118222	0.129234	0.120107	0.110517	0.104	0.170232	0.130317	0.143494	0.126005	0.14795	0.107556	0.103203	0.11032	0.106857	0.106061	0.145276	0.13472	0.124777	0.107939	0.126335	0.125445	0.120889
MK496882_Orientocreadium_batrachoides	0.057041	0.130125	0.141071	0.120321	0.127451	0.12656	0.12656	0.141197	0.128457	0.112601	0.114973	0.176944	0.133937	0.151921	0.137097	0.157283	0.121212	0.115968	0.12132	0.119643	0.110813	0.155496	0.139367	0.133155	0.11449	0.139161	0.138269	0.128342	0.030276
MW528603_Plagiorchis_muelleri	0.113677	0.0813439	0.0964602	0.0752212	0.00529568	0.0564872	0.0520741	0.0966312	0.0804598	0.0522124	0.0759717	0.150576	0.0972097	0.118794	0.0906667	0.128546	0.0768551	0.0769231	0.0725022	0.0734513	0.0841453	0.117908	0.0926259	0.087766	0.0806738	0.0840708	0.0823009	0.0839965	0.121778	0.128342
OK572363_Dolichoperoides_macalpini	0.0933333	0.0716814	0.081488	0.061116	0.0751547	0.0884173	0.0857648	0.0869565	0.0619469	0.0762411	0.0521662	0.15173	0.0873874	0.0958296	0.0765125	0.104703	0.0415561	0.0397878	0.0371681	0.0345438	0.0585106	0.0967169	0.090009	0.0718722	0.054126	0.0770593	0.0744021	0.0699115	0.104093	0.114184	0.0760389
ON792562_Telorchis_corti	0.104982	0.0283437	0.0771277	0.0390071	0.0620018	0.0788308	0.0708592	0.0797872	0.0753546	0.0629433	0.0628875	0.150843	0.0639064	0.0993789	0.072	0.108252	0.0664305	0.0656028	0.0602837	0.0612245	0.0728242	0.100266	0.0638489	0.0595027	0.0711111	0.081488	0.0823738	0.0584588	0.117542	0.122321	0.0628875	0.0656028
PV248741_Lecithopyge_sp._isolate_B2428	0.116341	0.0901857	0.106195	0.0884956	0.0529568	0.00176523	0.0335393	0.106383	0.0831123	0.059292	0.0874558	0.152347	0.10441	0.120567	0.103111	0.130319	0.0839223	0.0848806	0.0839965	0.0858407	0.0912312	0.119681	0.100719	0.0984043	0.0868794	0.1	0.0964602	0.0963749	0.121778	0.12656	0.0564872	0.0884173	0.0788308
PV248742_Lecithopyge_sp._isolate_B2442	0.116341	0.0901857	0.106195	0.0884956	0.0529568	0.00176523	0.0335393	0.106383	0.0831123	0.059292	0.0874558	0.152347	0.10441	0.120567	0.103111	0.130319	0.0839223	0.0848806	0.0839965	0.0858407	0.0912312	0.119681	0.100719	0.0984043	0.0868794	0.1	0.0964602	0.0963749	0.121778	0.12656	0.0564872	0.0884173	0.0788308	0
PV248743_Lecithopyge_sp._isolate_B2458	0.116341	0.0901857	0.106195	0.0884956	0.0529568	0.00176523	0.0335393	0.106383	0.0831123	0.059292	0.0874558	0.152347	0.10441	0.120567	0.103111	0.130319	0.0839223	0.0848806	0.0839965	0.0858407	0.0912312	0.119681	0.100719	0.0984043	0.0868794	0.1	0.0964602	0.0963749	0.121778	0.12656	0.0564872	0.0884173	0.0788308	0	0
PV248744_Lecithopyge_sp._isolate_B2667	0.116341	0.0901857	0.106195	0.0884956	0.0529568	0.00176523	0.0335393	0.106383	0.0831123	0.059292	0.0874558	0.152347	0.10441	0.120567	0.103111	0.130319	0.0839223	0.0848806	0.0839965	0.0858407	0.0912312	0.119681	0.100719	0.0984043	0.0868794	0.1	0.0964602	0.0963749	0.121778	0.12656	0.0564872	0.0884173	0.0788308	0	0	0
PV248745_Lecithopyge_sp._isolate_B2671	0.116341	0.0901857	0.106195	0.0884956	0.0529568	0.00176523	0.0335393	0.106383	0.0831123	0.059292	0.0874558	0.152347	0.10441	0.120567	0.103111	0.130319	0.0839223	0.0848806	0.0839965	0.0858407	0.0912312	0.119681	0.100719	0.0984043	0.0868794	0.1	0.0964602	0.0963749	0.121778	0.12656	0.0564872	0.0884173	0.0788308	0	0	0	0
PV248746_Lecithopyge_sp._isolate_B2898	0.116341	0.0901857	0.106195	0.0884956	0.0529568	0.00176523	0.0335393	0.106383	0.0831123	0.059292	0.0874558	0.152347	0.10441	0.120567	0.103111	0.130319	0.0839223	0.0848806	0.0839965	0.0858407	0.0912312	0.119681	0.100719	0.0984043	0.0868794	0.1	0.0964602	0.0963749	0.121778	0.12656	0.0564872	0.0884173	0.0788308	0	0	0	0	0
PV248747_Cephalogonimus_sp._isolate_R4	0.118338	0.0773381	0.0981098	0.0638489	0.0944245	0.103417	0.100719	0.0954095	0.10171	0.0936094	0.0827338	0.153015	0.00898473	0.126013	0.0920578	0.126013	0.0863309	0.0810081	0.0810081	0.0810811	0.0901713	0.126913	0.0423042	0.0820559	0.0884477	0.108813	0.108813	0.0854317	0.132007	0.135624	0.0971223	0.0882088	0.0638489	0.104317	0.104317	0.104317	0.104317	0.104317	0.104317
PV248748_Cephalogonimus_sp._isolate_R5	0.118338	0.0773381	0.0981098	0.0638489	0.0944245	0.103417	0.100719	0.0954095	0.10171	0.0936094	0.0827338	0.153015	0.00898473	0.126013	0.0920578	0.126013	0.0863309	0.0810081	0.0810081	0.0810811	0.0901713	0.126913	0.0423042	0.0820559	0.0884477	0.108813	0.108813	0.0854317	0.132007	0.135624	0.0971223	0.0882088	0.0638489	0.104317	0.104317	0.104317	0.104317	0.104317	0.104317	0
PV248749_Cephalogonimus_sp._isolate_R6	0.118338	0.0773381	0.0981098	0.0638489	0.0944245	0.103417	0.100719	0.0954095	0.10171	0.0936094	0.0827338	0.153015	0.00898473	0.126013	0.0920578	0.126013	0.0863309	0.0810081	0.0810081	0.0810811	0.0901713	0.126913	0.0423042	0.0820559	0.0884477	0.108813	0.108813	0.0854317	0.132007	0.135624	0.0971223	0.0882088	0.0638489	0.104317	0.104317	0.104317	0.104317	0.104317	0.104317	0	0
PV248750_Cephalogonimus_sp._isolate_E106	0.118338	0.0773381	0.0981098	0.0638489	0.0944245	0.103417	0.100719	0.0954095	0.10171	0.0936094	0.0827338	0.153015	0.00898473	0.126013	0.0920578	0.126013	0.0863309	0.0810081	0.0810081	0.0810811	0.0901713	0.126913	0.0423042	0.0820559	0.0884477	0.108813	0.108813	0.0854317	0.132007	0.135624	0.0971223	0.0882088	0.0638489	0.104317	0.104317	0.104317	0.104317	0.104317	0.104317	0	0	0
PV248751_Cephalogonimus_sp._isolate_E235	0.118338	0.0773381	0.0981098	0.0638489	0.0944245	0.103417	0.100719	0.0954095	0.10171	0.0936094	0.0827338	0.153015	0.00898473	0.126013	0.0920578	0.126013	0.0863309	0.0810081	0.0810081	0.0810811	0.0901713	0.126913	0.0423042	0.0820559	0.0884477	0.108813	0.108813	0.0854317	0.132007	0.135624	0.0971223	0.0882088	0.0638489	0.104317	0.104317	0.104317	0.104317	0.104317	0.104317	0	0	0	0
PV248752_Cephalogonimus_sp._isolate_E259	0.118338	0.0773381	0.0981098	0.0638489	0.0944245	0.103417	0.100719	0.0954095	0.10171	0.0936094	0.0827338	0.153015	0.00898473	0.126013	0.0920578	0.126013	0.0863309	0.0810081	0.0810081	0.0810811	0.0901713	0.126913	0.0423042	0.0820559	0.0884477	0.108813	0.108813	0.0854317	0.132007	0.135624	0.0971223	0.0882088	0.0638489	0.104317	0.104317	0.104317	0.104317	0.104317	0.104317	0	0	0	0	0
PV248753_Opisthioglyphe_ranae_isolate_E240	0.0995556	0.0451327	0.0833333	0	0.0743363	0.0884956	0.0814159	0.0745342	0.0761736	0.0763088	0.0628319	0.149823	0.0630063	0.108252	0.0729537	0.113576	0.0610619	0.0602303	0.0549159	0.0558511	0.0647737	0.107365	0.0683453	0.0550133	0.0630551	0.0761736	0.0779451	0.0522124	0.1121	0.120321	0.0752212	0.061116	0.0390071	0.0884956	0.0884956	0.0884956	0.0884956	0.0884956	0.0884956	0.0638489	0.0638489	0.0638489	0.0638489	0.0638489	0.0638489
PV248754_Opisthioglyphe_ranae_isolate_E564	0.0995556	0.0451327	0.0833333	0	0.0743363	0.0884956	0.0814159	0.0745342	0.0761736	0.0763088	0.0628319	0.149823	0.0630063	0.108252	0.0729537	0.113576	0.0610619	0.0602303	0.0549159	0.0558511	0.0647737	0.107365	0.0683453	0.0550133	0.0630551	0.0761736	0.0779451	0.0522124	0.1121	0.120321	0.0752212	0.061116	0.0390071	0.0884956	0.0884956	0.0884956	0.0884956	0.0884956	0.0884956	0.0638489	0.0638489	0.0638489	0.0638489	0.0638489	0.0638489	0
PV248755_Opisthioglyphe_ranae_isolate_E566	0.0995556	0.0451327	0.0833333	0	0.0743363	0.0884956	0.0814159	0.0745342	0.0761736	0.0763088	0.0628319	0.149823	0.0630063	0.108252	0.0729537	0.113576	0.0610619	0.0602303	0.0549159	0.0558511	0.0647737	0.107365	0.0683453	0.0550133	0.0630551	0.0761736	0.0779451	0.0522124	0.1121	0.120321	0.0752212	0.061116	0.0390071	0.0884956	0.0884956	0.0884956	0.0884956	0.0884956	0.0884956	0.0638489	0.0638489	0.0638489	0.0638489	0.0638489	0.0638489	0	0
PV248756_Opisthioglyphe_ranae_isolate_E663	0.0996441	0.0451727	0.0834073	0	0.0744021	0.088574	0.081488	0.0746004	0.0762411	0.0763766	0.0628875	0.149956	0.0630631	0.10746	0.0730187	0.112789	0.061116	0.0602837	0.0549645	0.0559006	0.0648313	0.106572	0.0684068	0.0550622	0.0631111	0.0762411	0.0780142	0.0522586	0.112199	0.120428	0.0752879	0.0611702	0.0390417	0.088574	0.088574	0.088574	0.088574	0.088574	0.088574	0.0639064	0.0639064	0.0639064	0.0639064	0.0639064	0.0639064	0	0	0
Additional File 2: Table S3: Uncorrected p-distances of the ITS1-5.8S-ITS2 rDNA alignment for representatives of the Plagiorchioidea (682 nt, primer pair D1/D2).
	AF151947_Plagiorchis_muelleri	AF151949_Plagiorchis_vespertilionis	AF316152_Plagiorchis_maculosus	AF316155_Haematoloechus_complexus	AF387796_Haematoloechus_breviplexus	EF014730_Aptorchis_megacetabulus	EU196355_Choanocotyle_platti	EU196356_Choanocotyle_hobbsi	EU334369_Aptorchis_aequalis	EU850398_Macroderoides_texanus	EU850406_Macroderoides_trilobatus	JF784194_Plagiorchis_koreanus	JF820593_Telorchis_bonnerensis	JX522536_Plagiorchis_elegans	L01630_Dolichosaccus_sp.	L01631_Dolichosaccus_symmetrus	MT928329_Lissorchis_kritskyi	OM568839_Dolichoperoides_macalpini	PV252985_Lecithopyge_sp._isolate_B2393	PV252986_Lecithopyge_sp._isolate_B2428	PV252987_Lecithopyge_sp._isolate_B2442	PV252988_Lecithopyge_sp._isolate_B2458	PV252989_Lecithopyge_sp._isolate_B2667	PV252990_Lecithopyge_sp._isolate_B2671	PV252991_Lecithopyge_sp._isolate_B2898	PV252992_Cephalogonimus_sp._isolate_R4	PV252993_Cephalogonimus_sp._isolate_R6	PV252994_Cephalogonimus_sp._isolate_E235	PV252995_Opisthioglyphe_ranae_isolate_E240	PV252996_Opisthioglyphe_ranae_isolate_E566	PV252997_Opisthioglyphe_ranae_isolate_E663	PV252998_Opisthioglyphe_ranae_isolate_E670
AF151947_Plagiorchis_muelleri
AF151949_Plagiorchis_vespertilionis	0.0154799
AF316152_Plagiorchis_maculosus	0.0560748	0.0574534
AF316155_Haematoloechus_complexus	0.10815	0.110937	0.1146
AF387796_Haematoloechus_breviplexus	0.116904	0.115506	0.11746	0.056962
EF014730_Aptorchis_megacetabulus	0.123028	0.126183	0.126582	0.115142	0.109718
EU196355_Choanocotyle_platti	0.126183	0.126183	0.125	0.130915	0.12069	0.0495356
EU196356_Choanocotyle_hobbsi	0.126183	0.12776	0.128165	0.119874	0.11442	0.0325077	0.0201238
EU334369_Aptorchis_aequalis	0.124409	0.127559	0.129747	0.11811	0.115806	0.0154799	0.0510836	0.0340557
EU850398_Macroderoides_texanus	0.106013	0.11252	0.106688	0.107595	0.099844	0.103286	0.100156	0.0938967	0.107812
EU850406_Macroderoides_trilobatus	0.10935	0.114105	0.105096	0.109177	0.0974843	0.105919	0.105919	0.0965732	0.111975	0.0344288
JF784194_Plagiorchis_koreanus	0.0537125	0.0552923	0.0619048	0.126382	0.11875	0.134165	0.135725	0.135725	0.132399	0.121685	0.122066
JF820593_Telorchis_bonnerensis	0.138365	0.143082	0.137441	0.124214	0.114241	0.124417	0.115086	0.118196	0.127329	0.107813	0.117188	0.149533
JX522536_Plagiorchis_elegans	0.0630915	0.0630915	0.0459588	0.130915	0.120312	0.135514	0.135514	0.135514	0.138414	0.120125	0.117188	0.0559876	0.155521
L01630_Dolichosaccus_sp.	0.131329	0.131329	0.139905	0.121835	0.119497	0.0936037	0.102964	0.0982839	0.0965732	0.124019	0.122257	0.131661	0.141966	0.14867
L01631_Dolichosaccus_symmetrus	0.105769	0.107372	0.10789	0.115385	0.104928	0.0726698	0.0695103	0.0774092	0.0725552	0.106349	0.107765	0.113924	0.116904	0.118483	0.0950872
MT928329_Lissorchis_kritskyi	0.271586	0.270016	0.262579	0.283019	0.274571	0.28482	0.283255	0.280125	0.2875	0.273865	0.274295	0.259375	0.280564	0.25625	0.283019	0.269108
OM568839_Dolichoperoides_macalpini	0.117274	0.118859	0.116242	0.122029	0.116352	0.084375	0.084375	0.0875	0.0889236	0.11303	0.11442	0.120501	0.117188	0.128125	0.0894819	0.044164	0.269291
PV252985_Lecithopyge_sp._isolate_B2393	0.0946372	0.102524	0.104596	0.111987	0.118936	0.126563	0.134375	0.134375	0.123245	0.125	0.126959	0.0950156	0.143526	0.116641	0.144427	0.123613	0.266041	0.133229
PV252986_Lecithopyge_sp._isolate_B2428	0.0946372	0.102524	0.104596	0.111987	0.118936	0.126563	0.134375	0.134375	0.123245	0.125	0.126959	0.0950156	0.143526	0.116641	0.144427	0.123613	0.266041	0.133229	0
PV252987_Lecithopyge_sp._isolate_B2442	0.0946372	0.102524	0.104596	0.111987	0.118936	0.126563	0.134375	0.134375	0.123245	0.125	0.126959	0.0950156	0.143526	0.116641	0.144427	0.123613	0.266041	0.133229	0	0
PV252988_Lecithopyge_sp._isolate_B2458	0.0946372	0.102524	0.104596	0.111987	0.118936	0.126563	0.134375	0.134375	0.123245	0.125	0.126959	0.0950156	0.143526	0.116641	0.144427	0.123613	0.266041	0.133229	0	0	0
PV252989_Lecithopyge_sp._isolate_B2667	0.0946372	0.102524	0.104596	0.111987	0.118936	0.126563	0.134375	0.134375	0.123245	0.125	0.126959	0.0950156	0.143526	0.116641	0.144427	0.123613	0.266041	0.133229	0	0	0	0
PV252990_Lecithopyge_sp._isolate_B2671	0.0946372	0.102524	0.104596	0.111987	0.118936	0.126563	0.134375	0.134375	0.123245	0.125	0.126959	0.0950156	0.143526	0.116641	0.144427	0.123613	0.266041	0.133229	0	0	0	0	0
PV252991_Lecithopyge_sp._isolate_B2898	0.0946372	0.102524	0.104596	0.111987	0.118936	0.126563	0.134375	0.134375	0.123245	0.125	0.126959	0.0950156	0.143526	0.116641	0.144427	0.123613	0.266041	0.133229	0	0	0	0	0	0
PV252992_Cephalogonimus_sp._isolate_R4	0.152756	0.159055	0.162975	0.135433	0.14241	0.135303	0.143079	0.139969	0.138199	0.1375	0.14375	0.174455	0.131988	0.177294	0.151562	0.14218	0.299373	0.132812	0.157566	0.157566	0.157566	0.157566	0.157566	0.157566	0.157566
PV252993_Cephalogonimus_sp._isolate_R6	0.152756	0.159055	0.162975	0.135433	0.14241	0.135303	0.143079	0.139969	0.138199	0.1375	0.14375	0.174455	0.131988	0.177294	0.151562	0.14218	0.299373	0.132812	0.157566	0.157566	0.157566	0.157566	0.157566	0.157566	0.157566	0
PV252994_Cephalogonimus_sp._isolate_E235	0.152756	0.159055	0.162975	0.135433	0.14241	0.135303	0.143079	0.139969	0.138199	0.1375	0.14375	0.174455	0.131988	0.177294	0.151562	0.14218	0.299373	0.132812	0.157566	0.157566	0.157566	0.157566	0.157566	0.157566	0.157566	0	0
PV252995_Opisthioglyphe_ranae_isolate_E240	0.136792	0.141509	0.137441	0.128931	0.125392	0.126365	0.131045	0.123245	0.124611	0.120501	0.11442	0.15	0.0855365	0.151326	0.132812	0.115689	0.290424	0.117555	0.14241	0.14241	0.14241	0.14241	0.14241	0.14241	0.14241	0.119938	0.119938	0.119938
PV252996_Opisthioglyphe_ranae_isolate_E566	0.136792	0.141509	0.137441	0.128931	0.125392	0.126365	0.131045	0.123245	0.124611	0.120501	0.11442	0.15	0.0855365	0.151326	0.132812	0.115689	0.290424	0.117555	0.14241	0.14241	0.14241	0.14241	0.14241	0.14241	0.14241	0.119938	0.119938	0.119938	0
PV252997_Opisthioglyphe_ranae_isolate_E663	0.137008	0.141732	0.136076	0.129134	0.125589	0.125	0.129688	0.121875	0.123245	0.119122	0.11303	0.14867	0.0841121	0.151562	0.131455	0.114286	0.289308	0.11617	0.141066	0.141066	0.141066	0.141066	0.141066	0.141066	0.141066	0.120125	0.120125	0.120125	0	0
PV252998_Opisthioglyphe_ranae_isolate_E670	0.136792	0.141509	0.137441	0.128931	0.125392	0.126365	0.131045	0.123245	0.124611	0.120501	0.11442	0.15	0.0855365	0.151326	0.132812	0.115689	0.290424	0.117555	0.14241	0.14241	0.14241	0.14241	0.14241	0.14241	0.14241	0.119938	0.119938	0.119938	0	0	0
Additional File 2: Table S4: Uncorrected p-distances of the ITS2 rDNA alignment (410 nt, primer pair 3S/ITS2).
	PV248788_Lecithopyge_sp._isolate_B2393	PV248789_Lecithopyge_sp._isolate_B2428	PV248790_Lecithopyge_sp._isolate_B2442	PV248791_Lecithopyge_sp._isolate_B2458	PV248792_Lecithopyge_sp._isolate_B2667	PV248793_Lecithopyge_sp._isolate_B2671	PV248794_Lecithopyge_sp._isolate_B2898	PV248795_Cephalogonimus_sp._isolate_R4	PV248796_Cephalogonimus_sp._isolate_R5	PV248797_Cephalogonimus_sp._isolate_R6	PV248798_Cephalogonimus_sp._isolate_E106	PV248799_Cephalogonimus_sp._isolate_E243	PV248800_Cephalogonimus_sp._isolate_E259	PV248801_Opisthioglyphe_ranae_isolate_E564	PV248802_Opisthioglyphe_ranae_isolate_E566	PV248803_Opisthioglyphe_ranae_isolate_E663	PV248804_Opisthioglyphe_ranae_isolate_E670
PV248788_Lecithopyge_sp._isolate_B2393
PV248789_Lecithopyge_sp._isolate_B2428	0
PV248790_Lecithopyge_sp._isolate_B2442	0	0
PV248791_Lecithopyge_sp._isolate_B2458	0	0	0
PV248792_Lecithopyge_sp._isolate_B2667	0	0	0	0
PV248793_Lecithopyge_sp._isolate_B2671	0	0	0	0	0
PV248794_Lecithopyge_sp._isolate_B2898	0.00245098	0.00245098	0.00245098	0.00245098	0.00245098	0.00245098
PV248795_Cephalogonimus_sp._isolate_R4	0.119891	0.119891	0.119891	0.119891	0.119891	0.119891	0.122616
PV248796_Cephalogonimus_sp._isolate_R5	0.119891	0.119891	0.119891	0.119891	0.119891	0.119891	0.122616	0
PV248797_Cephalogonimus_sp._isolate_R6	0.119891	0.119891	0.119891	0.119891	0.119891	0.119891	0.122616	0	0
PV248798_Cephalogonimus_sp._isolate_E106	0.119891	0.119891	0.119891	0.119891	0.119891	0.119891	0.122616	0	0	0
PV248799_Cephalogonimus_sp._isolate_E243	0.119891	0.119891	0.119891	0.119891	0.119891	0.119891	0.122616	0	0	0	0
PV248800_Cephalogonimus_sp._isolate_E259	0.119891	0.119891	0.119891	0.119891	0.119891	0.119891	0.122616	0	0	0	0	0
PV248801_Opisthioglyphe_ranae_isolate_E564	0.137838	0.137838	0.137838	0.137838	0.137838	0.137838	0.137838	0.10137	0.10137	0.10137	0.10137	0.10137	0.10137
PV248802_Opisthioglyphe_ranae_isolate_E566	0.137838	0.137838	0.137838	0.137838	0.137838	0.137838	0.137838	0.10137	0.10137	0.10137	0.10137	0.10137	0.10137	0
PV248803_Opisthioglyphe_ranae_isolate_E663	0.137838	0.137838	0.137838	0.137838	0.137838	0.137838	0.137838	0.10137	0.10137	0.10137	0.10137	0.10137	0.10137	0	0
PV248804_Opisthioglyphe_ranae_isolate_E670	0.137838	0.137838	0.137838	0.137838	0.137838	0.137838	0.137838	0.10137	0.10137	0.10137	0.10137	0.10137	0.10137	0	0	0
Additional File 2: Table S5: Uncorrected p-distances of the cox1 alignment (750 nt, primer pair Dice1F/Dice14R).
	PV605625_Lecithopyge_sp._isolate_B2393	PV605626_Lecithopyge_sp._isolate_B2442	PV605627_Lecithopyge_sp._isolate_B2458	PV605628_Lecithopyge_sp._isolate_B2667	PV605629_Lecithopyge_sp._isolate_B2671	PV605630_Lecithopyge_sp._isolate_B2898	PV605631_Cephalogonimus_sp._isolate_R4	PV605632_Cephalogonimus_sp._isolate_R5	PV605633_Cephalogonimus_sp._isolate_R6	PV605634_Cephalogonimus_sp._isolate_E106	PV605635_Cephalogonimus_sp._isolate_235	PV605636_Opisthioglyphe_ranae_isolate_E240	PV605637_Cephalogonimus_sp._isolate_E243	PV605638_Cephalogonimus_sp._isolate_E259	PV605639_Opisthioglyphe_ranae_isolate_E564	PV605640_Opisthioglyphe_ranae_isolate_E566	PV605641_Opisthioglyphe_ranae_isolate_E663	PV605642_Opisthioglyphe_ranae_isolate_E670
PV605625_Lecithopyge_sp._isolate_B2393
PV605626_Lecithopyge_sp._isolate_B2442	0
PV605627_Lecithopyge_sp._isolate_B2458	0.008	0.008
PV605628_Lecithopyge_sp._isolate_B2667	0.008	0.008	0
PV605629_Lecithopyge_sp._isolate_B2671	0.004	0.004	0.00666667	0.00666667
PV605630_Lecithopyge_sp._isolate_B2898	0.008	0.008	0.00266667	0.00266667	0.00666667
PV605631_Cephalogonimus_sp._isolate_R4	0.212	0.212	0.216	0.216	0.214667	0.218667
PV605632_Cephalogonimus_sp._isolate_R5	0.212	0.212	0.216	0.216	0.214667	0.218667	0
PV605633_Cephalogonimus_sp._isolate_R6	0.212	0.212	0.216	0.216	0.214667	0.218667	0	0
PV605634_Cephalogonimus_sp._isolate_E106	0.212	0.212	0.216	0.216	0.214667	0.218667	0	0	0
PV605635_Cephalogonimus_sp._isolate_235	0.212	0.212	0.216	0.216	0.214667	0.218667	0	0	0	0
PV605636_Opisthioglyphe_ranae_isolate_E240	0.22	0.22	0.221333	0.221333	0.218667	0.221333	0.212	0.212	0.212	0.212	0.212
PV605637_Cephalogonimus_sp._isolate_E243	0.212	0.212	0.216	0.216	0.214667	0.218667	0.00133333	0.00133333	0.00133333	0.00133333	0.00133333	0.212
PV605638_Cephalogonimus_sp._isolate_E259	0.212	0.212	0.216	0.216	0.214667	0.218667	0	0	0	0	0	0.212	0.00133333
PV605639_Opisthioglyphe_ranae_isolate_E564	0.225333	0.225333	0.226667	0.226667	0.224	0.226667	0.214667	0.214667	0.214667	0.214667	0.214667	0.024	0.214667	0.214667
PV605640_Opisthioglyphe_ranae_isolate_E566	0.225333	0.225333	0.226667	0.226667	0.224	0.226667	0.214667	0.214667	0.214667	0.214667	0.214667	0.024	0.214667	0.214667	0
PV605641_Opisthioglyphe_ranae_isolate_E663	0.22	0.22	0.221333	0.221333	0.218667	0.221333	0.212	0.212	0.212	0.212	0.212	0	0.212	0.212	0.024	0.024
PV605642_Opisthioglyphe_ranae_isolate_E670	0.22	0.22	0.221333	0.221333	0.218667	0.221333	0.212	0.212	0.212	0.212	0.212	0	0.212	0.212	0.024	0.024	0
Additional File 2: Table S6: Uncorrected p-distances of the cox1 alignment (341 nt, primer pair JB3/JB4.5).
	PV605649_Lecithopyge_sp._isolate_B2393	PV605650_Lecithopyge_sp._isolate_B2428	PV605651_Lecithopyge_sp._isolate_B2442	PV605652_Lecithopyge_sp._isolate_B2458	PV605653_Lecithopyge_sp._isolate_B2667	PV605654_Lecithopyge_sp._isolate_B2898	PV605655_Cephalogonimus_sp._isolate_R4	PV605656_Cephalogonimus_sp._isolate_R5	PV605657_Cephalogonimus_sp._isolate_E235	PV605658_Cephalogonimus_sp._isolate_E259
PV605649_Lecithopyge_sp._isolate_B2393
PV605650_Lecithopyge_sp._isolate_B2428	0
PV605651_Lecithopyge_sp._isolate_B2442	0	0
PV605652_Lecithopyge_sp._isolate_B2458	0.0175953	0.0175953	0.0175953
PV605653_Lecithopyge_sp._isolate_B2667	0.0175953	0.0175953	0.0175953	0
PV605654_Lecithopyge_sp._isolate_B2898	0.0117302	0.0117302	0.0117302	0.0058651	0.0058651
PV605655_Cephalogonimus_sp._isolate_R4	0.175953	0.175953	0.175953	0.175953	0.175953	0.178886
PV605656_Cephalogonimus_sp._isolate_R5	0.175953	0.175953	0.175953	0.175953	0.175953	0.178886	0
PV605657_Cephalogonimus_sp._isolate_E235	0.175953	0.175953	0.175953	0.175953	0.175953	0.178886	0	0
PV605658_Cephalogonimus_sp._isolate_E259	0.175953	0.175953	0.175953	0.175953	0.175953	0.178886	0	0	0
Additional File 2: Table S7: Uncorrected p-distances of the nad1 alignment (456 nt, primer pair NDJ11/NDJ2a).
	PV602038_Lecithopyge_sp._isolate_B2428	PV602039_Lecithopyge_sp._isolate_B2458	PV602040_Cephalogonimus_sp._isolate_E106	PV602041_Cephalogonimus_sp._isolate_E243
PV602038_Lecithopyge_sp._isolate_B2428
PV602039_Lecithopyge_sp._isolate_B2458	0.00877193
PV602040_Cephalogonimus_sp._isolate_E106	0.282895	0.282895
PV602041_Cephalogonimus_sp._isolate_E243	0.282895	0.282895	0
